# Supplementary material for: Calcium Absorption from Food Products: Food Matrix Effects
Source: Nutrients. 2021 Dec 30;14(1):180. doi: 10.3390/nu14010180 (PMC8746734; doi:10.3390/nu14010180)
Supplement: Supplementary file 1 [file nutrients-14-00180-s001.zip]

Archive with 1 entries (1 files):
- nutrients-1478158-supplementary.pdf
